# Supplementary material for: Expression and Localization of a New Parvovirus-Derived Protein in the Guinea Pig
Source: Viruses. 2025 Jun 25;17(7):893. doi: 10.3390/v17070893 (PMC12300724; doi:10.3390/v17070893)
Supplement: Supplementary file 1 [file viruses-17-00893-s001.zip]

Archive with 1 entries (1 files):
- viruses-3696543-supplementary.pdf
